# Supplementary material for: Strategic Evaluation of the Traceless Staudinger Ligation for Radiolabeling with the Tricarbonyl Core
Source: Molecules. 2021 Nov 1;26(21):6629. doi: 10.3390/molecules26216629 (PMC8587073; doi:10.3390/molecules26216629)
Supplement: Supplementary file 1 [file molecules-26-06629-s001.zip]

Archive with 1 entries (1 files):
- molecules-1412779-supplementary.pdf
